# Supplementary material for: A predator-prey interaction between a marine Pseudoalteromonas sp. and Gram-positive bacteria
Source: Nat Commun. 2020 Jan 15;11:285. doi: 10.1038/s41467-019-14133-x (PMC6962226; doi:10.1038/s41467-019-14133-x)
Supplement: Supplementary file 4 — Supplementary Data 1 [file 41467_2019_14133_MOESM4_ESM.xlsx]

## Sheet: Sheet1
Supplementary Data 1 | Bacteria containing pseudoalterin-like protease from seawater, marine sediment and hydrothermal vent.
Gram	Strains
Negative	Caldithrix abyssi DSM13497a
Negative	Caminibacter mediatlanticus TB-2a
Negative	Idiomarina loihiensis L2-TRa
Negative	Marinithermus hydrothermalis DSM14884a
Negative	Marinitoga piezophila KA3a
Negative	Nautilia profundicola AmHa
Negative	Nitratiruptor sp. SB155-2a
Negative	Oceanithermus profundus DSM14977a
Negative	Persephonella marina EX-H1a
Negative	Ruthia magnifica Cma
Negative	Shewanella loihica PV-4a
Negative	Sulfurimonas denitrificans DSM1251a
Negative	Sulfurovum sp. NBC37-1a
Negative	Thermodesulfatator indicus DSM15286a
Negative	Thermovibrio ammonificans HB-1a
Negative	Thiomicros piracrunogena XCL-2a
Negative	Vibrio sp. Ex25a
Positive	Vulcanibacillus modesticaldus BRa
Negative	Aeromonas dhakensis KN-Mc-6U21b
Negative	Aeromonas hydrophila H-2330b
Negative	Aeromonas hydrophila subsp. hydrophila ATCC 7966b
Negative	Alcanivorax dieselolei B-5(T)b
Negative	Alcanivorax sp. strain NBRC 101098b
Positive	Bacillus cereus VCRC-B540b
Positive	Bacillus infantis NRRL B-14911b
Positive	Bacillus sp. Pc3b
Positive	Bacillus weihaiensis Alg07b
Negative	Bowmanella denitrificans BD1Tb
Negative	Burkholderia contaminansb
Negative	Catenovulum agarivorans YM01(T)b
Negative	Chromobacterium vaccinii CBMAI 310(T)b
Negative	Colwellia sp. strain UCD-KL20b
Negative	Kangiella geojedonensis KCTC 23420(T)b
Negative	Lysobacter sp. strain OC7b
Positive	Micromonospora sp. DSW705b
Negative	Novosphingobium sp. PP1Yb
Positive	Paenibacillus sp. BME-14b
Negative	Photobacterium galatheae S2753Tb
Negative	Polaribacter sp. MED152b
Negative	Polaribacter vadi LPB0003Tb
Negative	Pseudoalteromonas arctica A 37-1-2b
Negative	Pseudoalteromonas citrea strains KMM 3296b
Negative	Pseudoalteromonas citrea strains KMM 3297b
Negative	Pseudoalteromonas citrea strains KMM 3298b
Negative	Pseudoalteromonas denitrificansb
Negative	Pseudoalteromonas flavipulchra JG1b
Negative	Pseudoalteromonas haloplanktis TAC125b
Negative	Pseudoalteromonas issachenkonii KCTC 12958b
Negative	Pseudoalteromonas luteoviolacea S4054249b
Negative	Pseudoalteromonas luteoviolacea strain B (ATCC 29581)b
Negative	Pseudoalteromonas neustonica sp. PAMC 28425Tb
Negative	Pseudoalteromonas phenolica KCTC 12086b
Negative	Pseudoalteromonas piratica OCN003b
Negative	Pseudoalteromonas porphyrae sp.nov.b
Negative	Pseudoalteromonas rubra SCSIO 6842b
Negative	Pseudoalteromonas rubra SCSIO 6842b
Negative	Pseudoalteromonas ruthenica KMM 290b
Negative	Pseudoalteromonas ruthenica KMM 300b
Negative	Pseudoalteromonas sp. NJ6-3-1b
Negative	Pseudoalteromonas spongiae UST010723-006b
Negative	Pseudoalteromonas translucida KMM 520b
Negative	Pseudoalteromonas tunicata D2b
Negative	Pseudoalteromonas ulvae TC14b
Negative	Pseudomonas moraviensis UCD-KL30b
Negative	Salinivibrio costicola 5SM-1b
Negative	Salinivibrio costicola CCMMB659b
Negative	Salinivibrio costicola Pb-WC11019b
Negative	Shewanella baltica BA175b
Negative	Shewanella baltica OS117b
Negative	Shewanella baltica OS183b
Negative	Shewanella baltica OS625b
Negative	Shewanella baltica OS678b
Negative	Shewanella denitrificans OS217b
Negative	Shewanella sp. strain UCD-KL12b
Negative	Shewanella sp. strain UCD-KL21b
Positive	Streptomyces albus J1074b
Positive	Streptomyces anulatus S71b
Positive	Streptomyces nanshensis sp. SCSIO 01066 super(T)b
Positive	Streptomyces violaceoruber S21b
Negative	Vibrio aestivus M22(T)b
Negative	Vibrio breoganii FF50b
Negative	Vibrio coralliilyticus RE22b
Negative	Vibrio ostreicida UCD-KL16b
Negative	Vibrio quintilis M61b
Negative	Vibrio quintilis M62(T)b
Negative	Vibrio ruber VR1T b
Negative	Vibrio sp. strain B183b
Negative	Pseudoalteromonas prydzensis sp.ACAM 620b
Negative	Acidiphilium cryptum JF-5c
Negative	Aeromonas salmonicidac
Negative	Aeromonas salmonicida subsp. KUPD-Ic
Negative	Alcanivorax borkumensisSK2c
Negative	Alcanivorax pacificus type strain W11-5c
Positive	Amycolatopsis marina Ms392Ac
Positive	Bacillus oceanisediminis 2691c
Positive	Bacillus thuringiensisc
Positive	Bacillus toyonensis PNTB1c
Positive	Bacillus toyonensis strain AEMREG6c
Negative	Burkholderia cepacia DA2c
Negative	Chloroflexic
Negative	Chloroflexic
Negative	Chloroflexi SAR202c
Negative	Chloroflexi Vibc
Negative	Chloroflexic
Negative	Chloroflexic
Positive	Clostridiales bacterium MCWD3c
Negative	delta proteobacterium NaphS2c
Negative	Desulfobacterium autotrophicum HRM2c
Negative	Desulfobacula toluolica Tol2c
Negative	Desulfuromonas acetoxidans DSM684c
Negative	Draconibacterium orientale FH5Tc
Negative	Hahella chejuensis KCTC 2396c
Negative	Hahella chejuensis KCTC 2396Tc
Negative	Kangiella aquimarina SW-154Tc
Negative	Kangiella koreensis type strain (SW-125T)c
Negative	Kangiella profundi FT102Tc
Negative	Luteimonas abyssi XH031Tc
Negative	Luteimonas abyssi XH038-3c
Negative	Luteimonas abyssi XH80-1c
Positive	Micromonospora sediminicola SH2-13Tc
Positive	Planococcus donghaensis DSM22276c
Negative	Polaromonas sp. JS666c
Negative	Pseudoalteromonas arabiensis sp. k53Tc
Negative	Pseudoalteromonas byunsanensis sp. FR1199Tc
Negative	Pseudoalteromonas piscicida strain O-7c
Negative	Pseudoalteromonas sp. SM9913c
Negative	Pseudoalteromonas sp. strain R3c
Negative	Pseudoalteromonas tetraodonis strain UCD-SED8c
Negative	Pseudomonas aeruginosa YPD1Cc
Negative	Pseudomonas otitidis JQ638704c
Negative	Pseudomonas stutzeri CCUG 29243c
Negative	Rhodopseudomonas palustris CGA009c
Negative	Roseobacter denitrificans OCh 114c
Negative	Saccharomonospora marina XMU15c
Positive	Salinispora arenicola CNS-205c
Positive	Salinispora tropica CNB-440c
Negative	Shewanella halifaxensis HAW-EB4c
Negative	Shewanella piezotolerans WP3c
Negative	Shewanella sediminis HAW-EB3c
Negative	Shewanella sp. W3-18-1c
Positive	Streptomyces albidoflavus CNP10c
Positive	Streptomyces albus POR-04-15-053c
Positive	Streptomyces griseus NIOT-VKMA29c
Positive	Streptomyces sp. CNQ-509c
Negative	Sulfurimonas hongkongensis AST-10c
Negative	Tepidicaulis marinus MA2c
Positive	Tessaracoccus flavescens SST-39Tc
Negative	Thalassomonas actiniarum A5K-106Tc
Negative	Thalassomonas viridans XOM25Tc
Negative	Thermosediminibacter oceani DSM16646c
Negative	Thiobacillus denitrificans ATCC 25259c
Negative	Vibrio aerogenes FG1Tc
Negative	Vibrio anguillarumc
Negative	Vibrio anguillarum M3c
Negative	Vibrio anguillarum NB10c
Negative	Vibrio ordaliic
Negative	Vibrio parahaemolyticus UCM-V493c
Negative	Vibrio proteolyticus strain No. 442c
Negative	Vibrio sp. EJY3c
Negative	Zooshikella ganghwensis sp. novc
a Hydrothermal vent. b Seawater. c Marine sediment.
