# Supplementary material for: A predator-prey interaction between a marine Pseudoalteromonas sp. and Gram-positive bacteria
Source: Nat Commun. 2020 Jan 15;11:285. doi: 10.1038/s41467-019-14133-x (PMC6962226; doi:10.1038/s41467-019-14133-x)
Supplement: Supplementary file 5 — Supplementary Data 2 [file 41467_2019_14133_MOESM5_ESM.xlsx]

## Sheet: Sheet1
Supplementary Data 2 | Primers used in this study
Primer	Sequence (5’-3’)	Description
PsnF	GAACAGTCTCTTATCTTGAACAC	Quantitative PCR of gene psn
PsnR	CCATCCACCAGAACCATTG
recAF	ATGTCGCAAGCACTTCGTAAG	Quantitative PCR of gene recA
recAR	ACTTCGTCACCTTCTTTCACTG
rpoDF	GTCGTCATCATCATCACT	Quantitative PCR of gene rpoD
rpoDR	GCATATCGGTTCTGAGTT
PsnUF	GTAAAACGACGGCCAGTGCCAAGCTTTATTTATAAATTTCGTTTATACC	Construction of Δpsn
PsnDR	GTCATAAGATTAGTCACTGGGGATCCCCATAACTATGAATAACATGTGG
PsnUDF	GGTTTTATAAAAGGGAACAAAAAGTGATGGTAAAAGCCGTGTTTAAC
PsnUDR	GTTAAACACGGCTTTTACCATCACTTTTTGTTCCCTTTTATAAAACC
EPsnF	GAAGATCTATGACATCTCCAAGGAC	Construction of pEVpsn
EPsnR	CCGCTCGAGGTACGCATTTTCACTTTTAAATC
GspEUF	GTAAAACGACGGCCAGTGCCAAGCTTATACGTCGTGCTCAAGTATTAG	Construction of ΔgspE
GspEDR	GTCATAAGATTAGTCACTGGGGATCCGTTTGCTGTAAAGCAGCACGG
GspEUDF	TTTAAAGCAACAAAACGCAGTCATGGCTGCATTTGAATAC
GspEUDR	GTATTCAAATGCAGCCATGACTGCGTTTTGTTGCTTTAAA
EGspEF	TAAAAAACACACAACAGGAGATCTATGATCGCAAAGATGACTGA	Construction of pEVgspE
EGspER	GGTGGTGGTGGTGCTCGAGTTAACCTTCCTCACGTGTCA
N134AR	GTAATTACTGATATAACGGGCATGTAATGAAACTTG	Primers containing mutant sites for fragments ligated to pGEX-4T-1
N134AF	CAAGTTTCATTACATGCCCGTTATATCAGTAATTAC
R141AR	CTATTACCAACATCAATGGCGTAATTACTGATATAACG
R141AF	CGTTATATCAGTAATTACGCCATTGATGTTGGTAATAG
D143AR	GTTACTATTACCAACGGCAATACGGTAATTACTG
D143AF	CAGTAATTACCGTATTGCCGTTGGTAATAGTAAC
Y157AR	GTCCATTGCGCTCAAAGGCAAAGTTATTACAATTTG
Y157AF	CAAATTGTAATAACTTTGCCTTTGAGCGCAATGGAC
E159AR	GTTCTACGTCCATTGCGGGCAAAATAAAAGTTATTAC
E159AF	GTAATAACTTTTATTTTGCCCGCAATGGACGTAGAAC
R164AR	CGCCAAGCACAGGTGGCACGTCCATTGCGCTC
R164AF	GAGCGCAATGGACGTGCCACCTGTGCTTGGCG
H133AR	CTGATATAACGGTTGGCTAATGAAACTTGCTG
H133AF	CAGCAAGTTTCATTAGCCAACCGTTATATCAG
N154AR	CTCAAAATAAAAGTTGGCACAATTTGAATCATAG
N154AF	CTATGATTCAAATTGTGCCAACTTTTATTTTGAG
R163AR	CCAAGCACAGGTTCTGGCTCCATTGCGCTCAAAATAAAAG
R163AF	CTTTTATTTTGAGCGCAATGGAGCCAGAACCTGTGCTTGG
GSTCDU	CGCGCGGATCCGCCACATTTACTATG	Primers of two ends for fragments ligated to pGEX-4T-1
GSTCDD	CGCGCGGAATTCACGGTATAAGGGTCGCCAAG
DeletionR	CGCGCGGAATTCATGTAATGAAACTTGCTGAC	Primers for the C-terminal domain-deleted mutant ligated to pGEX-4T-1
DeletionF	CGCGCGGATCCGCCACATTTACTATG
N23AF	GTGGTGGAGCGCAGCCACTGGCTCAGGTTATC	Primers containing mutant sites for fragments ligated to pEV
N23AR	GATAACCTGAGCCAGTGGCTGAATGCGCTCCACCAC
Y78AR	GTATTGTAAGTTAGACATGTGGTAATAATTAGTTGCAAAGCCAC
Y78AF	GTGGCTTTGCAACTAATTATTACCACATGTCTAACTTACAATAC
H79AR	CATTATTGTATTGTAAGTTAGACATGGCGTAATAATTAGTTGCAAAGCCACTTG
H79AF	CAAGTGGCTTTGCAACTAATTATTACGCCATGTCTAACTTACAATACAATAATG
E110AR	GGACCAGACGATTGTCCGCCTTCGCACAGTGCTTGGTTATAAC
E110AF	GTTATAACCAAGCACTGTGCGAAGGCGGACAATCGTCTGGTCC
Q113AF	CTGTGCGAAGGCGGAGCATCGTCTGGTCCACA
Q113AR	TGTGGACCAGACGATGCTCCGCCTTCGCACAG
H118AR	ATAAAGTGAAGTGTACGGCTGGACCAGACGATTGTCCGC
H118AF	GCGGACAATCGTCTGGTCCAGCCGTACACTTCACTTTAT
Y149FF	TCAGTAATTACCGTATTGATGTTGGTAATAGTAACTTTGATTCAAATTGTAATAAC
Y149FR	GTTATTACAATTTGAATCAAAGTTACTATTACCAACATCAATACGGTAATTACTGA
FullU	GGAAGATCTATGAATAAACATTTACTAACACTTGC	Primers of two ends for fragments ligated to pEV
FullD	CCGCTCGAGTTAACGGTATAAGGGTCGCCAAG
