# Supplementary material for: A predator-prey interaction between a marine Pseudoalteromonas sp. and Gram-positive bacteria
Source: Nat Commun. 2020 Jan 15;11:285. doi: 10.1038/s41467-019-14133-x (PMC6962226; doi:10.1038/s41467-019-14133-x)
Supplement: Supplementary file 6 — Supplementary Data 3 [file 41467_2019_14133_MOESM6_ESM.xlsx]

## Sheet: Marine sediment
Supplementary data 3 | Coastal and marine sediment metatranscriptomics datasets obtained from the Integrated Microbial Genomes/Microbiomes database
taxon_oid	domain	taxon_name
3300016865	*Microbiome	Metatranscriptome of marine sediment eukaryotic communities from Great South Bay, New York in artificial seawater with 0.125% Artemia detritus and 0.8% agar, 23 C, 25 psu salinity and 172 ?mol photons light - Aplanochytrium sp. PBS07 (MMETSP0957)
3300016883	*Microbiome	Metatranscriptome of marine sediment eukaryotic communities from Great South Bay, New York in artificial seawater with 0.125% Artemia detritus and 0.8% agar, 23 C, 25 psu salinity and 171 ?mol photons light - Aplanochytrium sp. PBS07 (MMETSP0956)
3300016889	*Microbiome	Metatranscriptome of marine sediment eukaryotic communities from Atlantic Ocean in seawater with wheat grains, 20 C, 35 psu salinity and 125 ?mol photons light - Vexillifera sp. DIVA3 564/2 (MMETSP0173_2)
3300016897	*Microbiome	Metatranscriptome of marine sediment eukaryotic communities from Great South Bay, New York in artificial seawater with 1% horse serum and 0.8% agar, 23 C, 25 psu salinity and 175 ?mol photons light - Aplanochytrium stocchinoi GSBS06 (MMETSP1347)
3300016899	*Microbiome	Metatranscriptome of marine sediment eukaryotic communities from Great South Bay, New York in artificial seawater with 1% horse serum and 0.8% agar, 23 C, 25 psu salinity and 170 ?mol photons light - Aplanochytrium sp. PBS07 (MMETSP0955)
3300016931	*Microbiome	Metatranscriptome of marine sediment eukaryotic communities from Great South Bay, New York in artificial seawater with 0.125% Artemia detritus and 0.8% agar, 23 C, 25 psu salinity and 180 ?mol photons light - Aplanochytrium stocchinoi GSBS06 (MMETSP1349)
3300016938	*Microbiome	Metatranscriptome of marine sediment eukaryotic communities from Great South Bay, New York in ATCC medium 790BY, 23 C, 25 psu salinity and 169 ?mol photons light - Aplanochytrium sp. PBS07 (MMETSP0954)
3300016948	*Microbiome	Metatranscriptome of marine sediment eukaryotic communities from Great South Bay, New York in artificial seawater with 0.125% Artemia detritus and 0.8% agar, 23 C, 25 psu salinity and 178 ?mol photons light - Aplanochytrium stocchinoi GSBS06 (MMETSP1348)
3300016976	*Microbiome	Metatranscriptome of marine sediment eukaryotic communities from Atlantic Ocean in seawater with wheat grains, 20 C, 35 psu salinity and 137 ?mol photons light - Vannella sp. CB-2014 DIVA3 518/3/11/1/6 (MMETSP0166)
3300016982	*Microbiome	Metatranscriptome of marine sediment eukaryotic communities from Atlantic Ocean in seawater with wheat grains, 20 C, 35 psu salinity and 744 ?mol photons light - Vannella sp. DIVA3 517/6/12 (MMETSP0168)
3300017359	*Microbiome	Metatranscriptome of marine sediment eukaryotic communities from Tyrrhenian Sea in L1 medium with seawater, 20 C, 33 psu salinity and 588 ?mol photons light - Alexandrium andersonii CCMP 2222 (MMETSP1436)
3300017591	*Microbiome	Metatranscriptome of marine sediment eukaryotic communities from Great South Bay, New York in ATCC medium 790BY, 23 C, 25 psu salinity and 174 ?mol photons light - Aplanochytrium stocchinoi GSBS06 (MMETSP1346) (SRX549058-SRR1294444)
3300017594	*Microbiome	Metatranscriptome of marine sediment eukaryotic communities from Great South Bay, New York in ATCC medium 790BY, 23 C, 25 psu salinity and 174 ?mol photons light - Aplanochytrium stocchinoi GSBS06 (MMETSP1346) (SRX549057-SRR1294443)
3300017595	*Microbiome	Metatranscriptome of marine sediment eukaryotic communities from Great South Bay, New York in ATCC medium 790BY, 23 C, 25 psu salinity and 174 ?mol photons light - Aplanochytrium stocchinoi GSBS06 (MMETSP1346) (SRX549056-SRR1294442)
3300017610	*Microbiome	Metatranscriptome of marine sediment eukaryotic communities from Great South Bay, New York in ATCC medium 790BY, 23 C, 25 psu salinity and 174 ?mol photons light - Aplanochytrium stocchinoi GSBS06 (MMETSP1346) (SRX549055-SRR1294441)
3300035569	*Microbiome	Metatranscriptome of marine sediment microbial communities from Baltic Sea, Sweden - 8B (Metagenome Metatranscriptome)
3300035570	*Microbiome	Metatranscriptome of marine sediment microbial communities from Baltic Sea, Sweden - 8D (Metagenome Metatranscriptome)
3300035571	*Microbiome	Metatranscriptome of marine sediment microbial communities from Baltic Sea, Sweden - 8F (Metagenome Metatranscriptome)
3300035572	*Microbiome	Metatranscriptome of marine sediment microbial communities from Baltic Sea, Sweden - 8K (Metagenome Metatranscriptome)
3300035573	*Microbiome	Metatranscriptome of marine sediment microbial communities from Baltic Sea, Sweden - 8L (Metagenome Metatranscriptome)
3300035574	*Microbiome	Metatranscriptome of marine sediment microbial communities from Baltic Sea, Sweden - 8M (Metagenome Metatranscriptome)
3300035575	*Microbiome	Metatranscriptome of marine sediment microbial communities from Baltic Sea, Sweden - 16B (Metagenome Metatranscriptome)
3300035576	*Microbiome	Metatranscriptome of marine sediment microbial communities from Baltic Sea, Sweden - 16D (Metagenome Metatranscriptome)
3300035577	*Microbiome	Metatranscriptome of marine sediment microbial communities from Baltic Sea, Sweden - 16F (Metagenome Metatranscriptome)
3300035578	*Microbiome	Metatranscriptome of marine sediment microbial communities from Baltic Sea, Sweden - 16K (Metagenome Metatranscriptome)
3300035579	*Microbiome	Metatranscriptome of marine sediment microbial communities from Baltic Sea, Sweden - 16L (Metagenome Metatranscriptome)
3300035580	*Microbiome	Metatranscriptome of marine sediment microbial communities from Baltic Sea, Sweden - 16M (Metagenome Metatranscriptome)
3300035585	*Microbiome	Metatranscriptome of marine sediment microbial communities from Baltic Sea, Sweden - 28B (Metagenome Metatranscriptome)
3300035586	*Microbiome	Metatranscriptome of marine sediment microbial communities from Baltic Sea, Sweden - 28D (Metagenome Metatranscriptome)
3300035587	*Microbiome	Metatranscriptome of marine sediment microbial communities from Baltic Sea, Sweden - 28F (Metagenome Metatranscriptome)
3300035588	*Microbiome	Metatranscriptome of marine sediment microbial communities from Baltic Sea, Sweden - 28K (Metagenome Metatranscriptome)
3300035589	*Microbiome	Metatranscriptome of marine sediment microbial communities from Baltic Sea, Sweden - 28L (Metagenome Metatranscriptome)
3300035590	*Microbiome	Metatranscriptome of marine sediment microbial communities from Baltic Sea, Sweden - 28M (Metagenome Metatranscriptome)
3300035591	*Microbiome	Metatranscriptome of marine sediment microbial communities from Baltic Sea, Sweden - May B (Metagenome Metatranscriptome)
3300035592	*Microbiome	Metatranscriptome of marine sediment microbial communities from Baltic Sea, Sweden - May D (Metagenome Metatranscriptome)
3300035593	*Microbiome	Metatranscriptome of marine sediment microbial communities from Baltic Sea, Sweden - May F (Metagenome Metatranscriptome)
3300035594	*Microbiome	Metatranscriptome of marine sediment microbial communities from Baltic Sea, Sweden - May K (Metagenome Metatranscriptome)
3300035595	*Microbiome	Metatranscriptome of marine sediment microbial communities from Baltic Sea, Sweden - May L (Metagenome Metatranscriptome)
3300035596	*Microbiome	Metatranscriptome of marine sediment microbial communities from Baltic Sea, Sweden - May M (Metagenome Metatranscriptome)
3300021257	*Microbiome	Metatranscriptome of estuarine sediment microbial communities from the Columbia River estuary, Oregon, United States ? S.272 (Metagenome Metatranscriptome)
3300021258	*Microbiome	Metatranscriptome of estuarine sediment microbial communities from the Columbia River estuary, Oregon, United States ? S.445 (Metagenome Metatranscriptome)
3300021263	*Microbiome	Metatranscriptome of estuarine sediment microbial communities from the Columbia River estuary, Washington, United States ? S.433 (Metagenome Metatranscriptome)
3300021266	*Microbiome	Metatranscriptome of estuarine sediment microbial communities from the Columbia River estuary, Washington, United States ? S.458 (Metagenome Metatranscriptome)
3300021267	*Microbiome	Metatranscriptome of estuarine sediment microbial communities from the Columbia River estuary, Washington, United States ? S.489 (Metagenome Metatranscriptome)
3300021269	*Microbiome	Metatranscriptome of estuarine sediment microbial communities from the Columbia River estuary, Oregon, United States ? S.499 (Metagenome Metatranscriptome)
3300021270	*Microbiome	Metatranscriptome of estuarine sediment microbial communities from the Columbia River estuary, Washington, United States ? S.593 (Metagenome Metatranscriptome)
3300021273	*Microbiome	Metatranscriptome of estuarine sediment microbial communities from the Columbia River estuary, Oregon, United States ? S.386 (Metagenome Metatranscriptome)
3300021274	*Microbiome	Metatranscriptome of estuarine sediment microbial communities from the Columbia River estuary, Washington, United States ? S.268 (Metagenome Metatranscriptome)
3300021275	*Microbiome	Metatranscriptome of estuarine sediment microbial communities from the Columbia River estuary, Washington, United States ? S.429 (Metagenome Metatranscriptome)
3300021276	*Microbiome	Metatranscriptome of estuarine sediment microbial communities from the Columbia River estuary, Washington, United States ? S.491 (Metagenome Metatranscriptome)
3300021277	*Microbiome	Metatranscriptome of estuarine sediment microbial communities from the Columbia River estuary, Washington, United States ? S.487 (Metagenome Metatranscriptome)
3300021278	*Microbiome	Metatranscriptome of estuarine sediment microbial communities from the Columbia River estuary, Washington, United States ? S.302 (Metagenome Metatranscriptome)
3300021283	*Microbiome	Metatranscriptome of estuarine sediment microbial communities from the Columbia River estuary, Oregon, United States ? S.587 (Metagenome Metatranscriptome)
3300021287	*Microbiome	Metatranscriptome of estuarine sediment microbial communities from the Columbia River estuary, Washington, United States ? S.380 (Metagenome Metatranscriptome)
3300021292	*Microbiome	Metatranscriptome of estuarine sediment microbial communities from the Columbia River estuary, Oregon, United States ? S.493 (Metagenome Metatranscriptome)
3300021293	*Microbiome	Metatranscriptome of estuarine sediment microbial communities from the Columbia River estuary, Washington, United States ? S.589 (Metagenome Metatranscriptome)
3300021294	*Microbiome	Metatranscriptome of estuarine sediment microbial communities from the Columbia River estuary, Washington, United States ? S.264 (Metagenome Metatranscriptome)
3300021297	*Microbiome	Metatranscriptome of estuarine sediment microbial communities from the Columbia River estuary, Washington, United States ? S.669 (Metagenome Metatranscriptome)
3300021298	*Microbiome	Metatranscriptome of estuarine sediment microbial communities from the Columbia River estuary, Washington, United States ? S.460 (Metagenome Metatranscriptome)
3300021302	*Microbiome	Metatranscriptome of estuarine sediment microbial communities from the Columbia River estuary, Washington, United States ? S.270 (Metagenome Metatranscriptome)
3300021304	*Microbiome	Metatranscriptome of estuarine sediment microbial communities from the Columbia River estuary, Washington, United States ? S.300 (Metagenome Metatranscriptome)
3300021308	*Microbiome	Metatranscriptome of estuarine sediment microbial communities from the Columbia River estuary, Washington, United States ? S.462 (Metagenome Metatranscriptome)
3300021309	*Microbiome	Metatranscriptome of estuarine sediment microbial communities from the Columbia River estuary, Washington, United States ? S.266 (Metagenome Metatranscriptome)
3300021313	*Microbiome	Metatranscriptome of estuarine sediment microbial communities from the Columbia River estuary, Washington, United States ? S.304 (Metagenome Metatranscriptome)
3300021314	*Microbiome	Metatranscriptome of estuarine sediment microbial communities from the Columbia River estuary, Washington, United States ? S.671 (Metagenome Metatranscriptome)
3300021316	*Microbiome	Metatranscriptome of estuarine sediment microbial communities from the Columbia River estuary, Washington, United States ? S.485 (Metagenome Metatranscriptome)
3300021322	*Microbiome	Metatranscriptome of estuarine sediment microbial communities from the Columbia River estuary, Washington, United States ? S.298 (Metagenome Metatranscriptome)
3300021329	*Microbiome	Metatranscriptome of estuarine sediment microbial communities from the Columbia River estuary, Oregon, United States ? S.625 (Metagenome Metatranscriptome)
3300021330	*Microbiome	Metatranscriptome of estuarine sediment microbial communities from the Columbia River estuary, Washington, United States ? S.629 (Metagenome Metatranscriptome)
3300021331	*Microbiome	Metatranscriptome of estuarine sediment microbial communities from the Columbia River estuary, Washington, United States ? S.456 (Metagenome Metatranscriptome)
3300021332	*Microbiome	Metatranscriptome of estuarine sediment microbial communities from the Columbia River estuary, Oregon, United States ? S.384 (Metagenome Metatranscriptome)
3300021333	*Microbiome	Metatranscriptome of estuarine sediment microbial communities from the Columbia River estuary, Oregon, United States ? S.191 (Metagenome Metatranscriptome)
3300021337	*Microbiome	Metatranscriptome of estuarine sediment microbial communities from the Columbia River estuary, Washington, United States ? S.425 (Metagenome Metatranscriptome)
3300021346	*Microbiome	Metatranscriptome of estuarine sediment microbial communities from the Columbia River estuary, Washington, United States ? S.374 (Metagenome Metatranscriptome)
3300021351	*Microbiome	Metatranscriptome of estuarine sediment microbial communities from the Columbia River estuary, Washington, United States ? S.637 (Metagenome Metatranscriptome)
3300021844	*Microbiome	Metatranscriptome of estuarine sediment microbial communities from the Columbia River estuary, Washington, United States ? S.595 (Metagenome Metatranscriptome)
3300021846	*Microbiome	Metatranscriptome of estuarine sediment microbial communities from the Columbia River estuary, Washington, United States ? S.591 (Metagenome Metatranscriptome)
3300021848	*Microbiome	Metatranscriptome of estuarine sediment microbial communities from the Columbia River estuary, Washington, United States ? S.667 (Metagenome Metatranscriptome)
3300021850	*Microbiome	Metatranscriptome of estuarine sediment microbial communities from the Columbia River estuary, Washington, United States ? S.761 (Metagenome Metatranscriptome)
3300021852	*Microbiome	Metatranscriptome of estuarine sediment microbial communities from the Columbia River estuary, Washington, United States ? S.23 (Metagenome Metatranscriptome)
3300021853	*Microbiome	Metatranscriptome of estuarine sediment microbial communities from the Columbia River estuary, Oregon, United States ? S.189 (Metagenome Metatranscriptome)
3300021859	*Microbiome	Metatranscriptome of estuarine sediment microbial communities from the Columbia River estuary, Oregon, United States ? S.306 (Metagenome Metatranscriptome)
3300022360	*Microbiome	Metatranscriptome of estuarine sediment microbial communities from the Columbia River estuary, Washington, United States ? S.763 (Metagenome Metatranscriptome)
3300022361	*Microbiome	Metatranscriptome of estuarine sediment microbial communities from the Columbia River estuary, Washington, United States ? S.378 (Metagenome Metatranscriptome)
3300022362	*Microbiome	Metatranscriptome of estuarine sediment microbial communities from the Columbia River estuary, Oregon, United States ? S.677 (Metagenome Metatranscriptome)
3300022363	*Microbiome	Metatranscriptome of estuarine sediment microbial communities from the Columbia River estuary, Washington, United States ? S.767 (Metagenome Metatranscriptome)
3300022364	*Microbiome	Metatranscriptome of estuarine sediment microbial communities from the Columbia River estuary, Washington, United States ? S.665 (Metagenome Metatranscriptome)
3300022365	*Microbiome	Metatranscriptome of estuarine sediment microbial communities from the Columbia River estuary, Washington, United States ? S.186 (Metagenome Metatranscriptome)
3300022366	*Microbiome	Metatranscriptome of estuarine sediment microbial communities from the Columbia River estuary, Washington, United States ? S.437 (Metagenome Metatranscriptome)
3300022368	*Microbiome	Metatranscriptome of estuarine sediment microbial communities from the Columbia River estuary, Oregon, United States ? S.454 (Metagenome Metatranscriptome)
3300022370	*Microbiome	Metatranscriptome of estuarine sediment microbial communities from the Columbia River estuary, Washington, United States ? S.182 (Metagenome Metatranscriptome)
3300022373	*Microbiome	Metatranscriptome of estuarine sediment microbial communities from the Columbia River estuary, Washington, United States ? S.180 (Metagenome Metatranscriptome)
3300022384	*Microbiome	Metatranscriptome of estuarine sediment microbial communities from the Columbia River estuary, Washington, United States ? S.184 (Metagenome Metatranscriptome)
3300022385	*Microbiome	Metatranscriptome of estuarine sediment microbial communities from the Columbia River estuary, Oregon, United States ? S771 (Metagenome Metatranscriptome)
3300022389	*Microbiome	Metatranscriptome of estuarine sediment microbial communities from the Columbia River estuary, Washington, United States ? S.24 (Metagenome Metatranscriptome)
3300022391	*Microbiome	Metatranscriptome of estuarine sediment microbial communities from the Columbia River estuary, Washington, United States ? S.765 (Metagenome Metatranscriptome)
3300022396	*Microbiome	Metatranscriptome of estuarine sediment microbial communities from the Columbia River estuary, Washington, United States ? S.633 (Metagenome Metatranscriptome)
3300028420	*Microbiome	Metatranscriptome of estuarine sediment microbial communities from the Columbia River estuary, Washington, United States ? S.641 (Metagenome Metatranscriptome)
3300028528	*Microbiome	Metatranscriptome of estuarine sediment microbial communities from the Columbia River estuary, Washington, United States ? S.376 (Metagenome Metatranscriptome)

## Sheet: sequences
>Ga0210324_12836071 LasA protease
AGPLIPPDGLLQLPYERGLSWKFGGVHDNSGGGGAGSPLNDASSMDFYPA
GFPWDSDTSNMWVVASASGTPTKISACYFKILHTDGWETTYYHLENIQNY
SGSINQNDRIGVIANTLAEAICSGGSSTGPHVHFTLKKNGALVAINGASL
AGWMVHAGRWNYDTDKNYMWLERNGIKKYAFSDLLLSELYSANPIVTSVA
YSTADPENNN
>Ga0210321_12024751 LasA protease
SIDFTRTWSQNWGDDTSTDWVAAAHDGEVTVYSSCFVQVAHDSGWSTRYY
HLDNLQVVTGQRVLAGDLLANYAGQKDQALCGGGSSTGPHVHFALLQDGQ
YQGLHNVALSGYDIHPGDSSYDSANT
>Ga0210321_12755021 LasA protease
AHSENHSALDFWGEYRNWGADVSQWWVTAMQAGMVRVYSSCDIDVIHPNG
WVTGYYHLENIQVSDGQFVERNDRLANYANDIAQALCSGGSSSGPHVHMS
LSYNGERVSVDES
>Ga0210366_103802621 LasA protease
AELARSLAALGARRMDAGRIAPTLDAASARELGEALSLSGETLDRIIADT
QAEMATAGMSRPQAIFAATPPVLDLPFAPPQAWQFNGVHTWTGSDDGSPM
SSLDFVSSWSQDWGDDTSGDTVAAAHDGEVTVLSSCFVQVQHPGGWGTRY
YHLENVAVSTGQHIKAGDLLASYAGNEAQALCSGGHSTGPHLHF
