# Supplementary material for: A predator-prey interaction between a marine Pseudoalteromonas sp. and Gram-positive bacteria
Source: Nat Commun. 2020 Jan 15;11:285. doi: 10.1038/s41467-019-14133-x (PMC6962226; doi:10.1038/s41467-019-14133-x)
Supplement: Supplementary file 8 — Source Data [file 41467_2019_14133_MOESM8_ESM.xls]

## Sheet: Figure 1a
Figure 1a
	The killing effect of strain CF6-2 on eight Gram-positive marine bacteria on agar plates.
		MCCC0423	MCCC4032	CF12-9	MCCC5863	MCCC6664	MCCC5534	MCCC8510	MCCC9411	Control
	repeat 1
	repeat 2
	repeat 3

## Sheet: Figure 1b
Figure 1b
	The predation of strain CF6-2 on strain MCCC0423 when co-cultured in artificial seawater at 20°Ca.
			repeat 1	repeat 2	repeat 3	repeat 1	repeat 2	repeat 3	repeat 1	repeat 2	repeat 3
	Time (h)		Count			CFU ml-1			lg(CFU)			mean	error
	0	cf6-2	22	24	20	1320000	1440000	1200000	6.12057	6.15836	6.07918	6.11937	0.0396043
	24	cf6-2	26	22	43	1560000	1320000	2580000	6.19312	6.12057	6.41162	6.24177	0.151499
	72	cf6-2	53	64	45	3180000	3840000	2700000	6.50243	6.58433	6.43136	6.50604	0.0765477
	112	cf6-2	19	48	47	1140000	2880000	2820000	6.0569	6.45939	6.45025	6.32218	0.229782
	160	cf6-2	36	52	44	2160000	3120000	2640000	6.33445	6.49415	6.4216	6.41674	0.0799616
	0	0423	86	63	64	5160000	3780000	3840000	6.71265	6.57749	6.58433	6.62482	0.0761359
	24	0423	53	57	52	3180000	3420000	3120000	6.50243	6.53403	6.49415	6.5102	0.0210423
	72	0423	53	63	65	3180000	3780000	3900000	6.50243	6.57749	6.59106	6.55699	0.0477415
	112	0423	43	45	47	2580000	2700000	2820000	6.41162	6.43136	6.45025	6.43108	0.0193163
	160	0423	50	48	69	3000000	2880000	4140000	6.47712	6.45939	6.617	6.51784	0.0863334
	0	cf6-2(&0423)	27	24	20	1620000	1440000	1200000	6.20952	6.15836	6.07918	6.14902	0.0656673
	24	cf6-2(&0423)	46	100	118	2760000	6000000	7080000	6.44091	6.77815	6.85003	6.6897	0.218435
	72	cf6-2(&0423)	66	75	104	3960000	4500000	6240000	6.5977	6.65321	6.79518	6.68203	0.10185
	112	cf6-2(&0423)	60	33	80	3600000	1980000	4800000	6.5563	6.29667	6.68124	6.5114	0.19618
	160	cf6-2(&0423)	93	64	51	5580000	3840000	3060000	6.74663	6.58433	6.48572	6.60556	0.131746
	0	(cf6-2)&0423	66	66	67	3960000	3960000	4020000	6.5977	6.5977	6.60423	6.59987	0.0037706
	24	(cf6-2)&0423	20	26	50	1200000	1560000	3000000	6.07918	6.19312	6.47712	6.24981	0.204936
	72	(cf6-2)&0423	4	5	16	240000	300000	960000	5.38021	5.47712	5.98227	5.6132	0.323276
	112	(cf6-2)&0423	1	2	2	60000	120000	120000	4.77815	5.07918	5.07918	4.97884	0.1738
	160	(cf6-2)&0423	0	0	0	0	0	0				0	0
			a The values in red were abandoned due to their anormality.

## Sheet: Figure 1d
Figure 1d
The killing effect of strain CF6-2 on strain MCCC0423 in the non-contact co-culture performed in the Transwell® permeable supports device.
		repeat 1	repeat 2	repeat 3
Time (h)		OD600			mean	error
20	CF6-2	0.0705	0.0673	0.0692	0.069	0.00160935
44	CF6-2	0.0735	0.0729	0.0727	0.0730333	0.000416333
68	CF6-2	0.0792	0.0786	0.0788	0.0788667	0.000305505
92	CF6-2	0.0767	0.0771	0.079	0.0776	0.00122882
20	CF6-2(&0423)	0.6203	0.8334	0.6484	0.7007	0.115777
44	CF6-2(&0423)	0.64	0.6178	0.6101	0.622633	0.0155249
68	CF6-2(&0423)	0.5562	0.5569	0.5464	0.553167	0.00587055
92	CF6-2(&0423)	0.6429	0.6557	0.6542	0.650933	0.00699738
0	0423	6.535	6.398	6.657	6.53	0.129572
20	0423	6.482	6.414	6.302	6.39933	0.0908919
44	0423	6.464	6.586	6.458	6.50267	0.0722311
68	0423	6.578	6.586	6.2986	6.48753	0.16367
92	0423	6.312	6.546	6.348	6.402	0.126
0	0423(&CF6-2)	6.1184	6.0048	6.2824	6.1352	0.13956
20	0423(&CF6-3)	3.26	3.1808	3.4592	3.3	0.143446
44	0423(&CF6-4)	2.2624	2.4576	2.6424	2.45413	0.190024
68	0423(&CF6-5)	1.884	2.0592	2.3008	2.08133	0.20928
92	0423(&CF6-6)	1.6416	1.7792	1.9008	1.77387	0.129682

## Sheet: Figure 2a
Figure 2a
Detection of pseudoalterin secreted by strain CF6-2 in the non-contact co-culture.
		repeat 1	repeat 2	repeat 3	repeat 1	repeat 2	repeat 3
Time (h)		OD495			Enzyme activity (U ml-1)			mean	error
20	CF6-2	0.0603	0.0603	0.0603	0.0171667	0.0171667	0.0171667	0.0171667	0
20	CF6-2(&0423)	0.7998	0.8148	0.8337	1.24967	1.27467	1.30617	1.27683	0.0283122
44	CF6-2	0.0566	0.057	0.0566	0.011	0.0116667	0.011	0.0112222	0.0003849
44	CF6-2(&0423)	0.7908	0.803	0.8133	1.23467	1.255	1.27217	1.25394	0.0187723
68	CF6-2	0.0666	0.0662	0.0662	0.0276667	0.027	0.027	0.0272222	0.0003849
68	CF6-2(&0423)	0.7622	0.8013	0.7793	1.187	1.25217	1.2155	1.21822	0.0326685
92	CF6-2	0.0743	0.0743	0.0743	0.0405	0.0405	0.0405	0.0405	0
92	CF6-2(&0423)	0.9101	0.8857	0.8647	1.4335	1.39283	1.35783	1.39472	0.0378687
Pseudoalterin production detected by western blot (The marker and the sample proteins on the same blot membrane were developed separately by different methods).
	1: MCCC0423
	2: CF6-2
	3: CF6-2 & MCCC0423
	4: The purified pseudoalterin

## Sheet: Figure 2b
Figure 2b
	The extracellular elastinolytic activity of the △psn mutant and the complementary strain △psn/pEVpsn.
		repeat 1	repeat 2	repeat 3	repeat 1	repeat 2	repeat 3		repeat 1	repeat 2	repeat 3
		OD590			Enzyme activity (U ml-1)			mean	%			mean	error
	WT	0.6403	0.6662	0.6458	3.77267	3.94533	3.80933	3.84244	98.184	102.678	99.1383	100	2.36753
	Δpsn	0.0834	0.0933	0.0914	0.0253333	0.0913333	0.0786667	0.0651111	0.659303	2.37696	2.04731	1.69452	0.911553
	Δpsn/pEVpsn	0.3143	0.3542	0.3493	1.754	2.02	1.98733	1.92044	45.648	52.5707	51.7206	49.9798	3.7754

## Sheet: Figure 2c
Figure 2c
Abilities of the △psn mutant and the complementary strain △psn/pEVpsn to prey strain MCCC0423.
repeat 1	WT		Δpsn		Δpsn/pEVpsn
repeat 2
repeat 3

## Sheet: Figure 2d
Figure 2d
	Time-kill microbial curves of pseudoalterin against cells of strain MCCC0423 at 25°C.
		repeat 1	repeat 2	repeat 3			repeat 1	repeat 2	repeat 3			repeat 1	repeat 2	repeat 3
	Time (min)	1 μg ml-1			mean	error	0.2 μg ml-1			mean	error	0 μg ml-1			mean	error
	0	0.7986	0.8554	0.8167	0.823567	0.0290159	0.8244	0.8798	0.8162	0.840133	0.0345961	0.8232	0.8711	0.8294	0.841233	0.0260504
	6	0.6313	0.6923	0.6535	0.659033	0.0308742	0.7793	0.8357	0.7762	0.797067	0.0334933	0.8	0.8441	0.8064	0.816833	0.0238295
	12	0.531	0.5892	0.5527	0.557633	0.029412	0.7608	0.821	0.7594	0.7804	0.0351676	0.807	0.8562	0.8155	0.826233	0.0262976
	20	0.4081	0.466	0.4295	0.434533	0.0292763	0.742	0.7968	0.7341	0.757633	0.0341485	0.8059	0.8553	0.8172	0.826133	0.0258833
	29	0.3228	0.3799	0.3418	0.348167	0.0290775	0.7153	0.771	0.71	0.7321	0.0337925	0.8045	0.8493	0.8085	0.820767	0.0247914
	40	0.2225	0.2802	0.2415	0.248067	0.0294052	0.684	0.7387	0.6769	0.699867	0.0338175	0.7947	0.839	0.7994	0.811033	0.0243336
	52	0.1548	0.2113	0.1712	0.1791	0.0290666	0.6654	0.7156	0.6518	0.6776	0.0336042	0.7918	0.8352	0.7931	0.8067	0.0246903
	60	0.1172	0.1697	0.1276	0.138167	0.0277993	0.6385	0.6846	0.6199	0.647667	0.0333098	0.7921	0.8355	0.7948	0.807467	0.0243151
	80	0.0944	0.1444	0.0998	0.112867	0.0274418	0.6299	0.6755	0.611	0.6388	0.0331583	0.7908	0.8457	0.793	0.809833	0.0310809

## Sheet: Figure 2f
Figure 2f
SEM observation of cells of strain MCCC0423 treated by pseudoalterin.
0 min
30 min, pseudoalterin+cells
30 min, buffer+cells

## Sheet: Figure 2g
Figure 2g
	TEM observation of cells of strain MCCC0423 treated by pseudoalterin.
0 h
1 h, pseudoalterin+cells
1 h, buffer+cells

## Sheet: Figure 3a
Figure 3a
	Degradation curves of pseudoalterin towards PG of strain MCCC0423 at 25°C.
		repeat 1	repeat 2	repeat 3			repeat 1	repeat 2	repeat 3			repeat 1	repeat 2	repeat 3
	Time (min)	20 μg ml-1			mean	error	5 μg ml-1			mean	error	0 μg ml-1			mean	error
	0	0.9423	0.9523	0.9419	0.9455	0.00589237	0.9298	0.9523	0.9343	0.9388	0.0119059	0.9278	0.9467	0.9521	0.9422	0.0127597
	7.5	0.6341	0.6238	0.6827	0.646867	0.031457	0.8205	0.8212	0.78	0.807233	0.0235874	0.9318	0.9549	0.9598	0.948833	0.0149534
	16.5	0.5139	0.5066	0.5526	0.524367	0.0247217	0.7608	0.7579	0.7188	0.745833	0.0234564	0.926	0.9526	0.9467	0.941767	0.0139694
	26	0.4619	0.4557	0.4839	0.467167	0.0148194	0.7117	0.6824	0.652	0.682033	0.0298517	0.8975	0.9121	0.9323	0.913967	0.0174749
	35.5	0.4311	0.4145	0.4477	0.4311	0.0166	0.6724	0.6435	0.6161	0.644	0.0281533	0.9011	0.9201	0.93	0.917067	0.0146868
	51	0.3682	0.3576	0.3848	0.3702	0.0137099	0.5898	0.5649	0.5486	0.567767	0.0207491	0.8845	0.9044	0.9196	0.902833	0.0176024
	60	0.3169	0.3264	0.3362	0.3265	0.00965039	0.5547	0.5357	0.5206	0.537	0.0170871	0.883	0.899	0.9019	0.894633	0.0101786
	80	0.2877	0.2965	0.3132	0.299133	0.0129523	0.5011	0.4832	0.5197	0.501333	0.0182511	0.89344	0.8794	0.8996	0.890813	0.010353

[truncated: 27 more sheets: Figure 3b, Figure 3c, Figure 4a, Figure 4b, figure 4c, Figure 4d, Figure 4e, Figure 4g, Figure 4h, Figure 5a, Figure 5b, Figure 5c, Figure 6d, Figure 6e, Figure 6h, Figure 6i, Figure 7a, Figure 7b, Figure 7c, Figure 7d …]
